# Supplementary material for: Screening and Genomic Analysis of Alkaloid-Producing Endophytic Fungus Fusarium solani Strain MC503 from Macleaya cordata
Source: Microorganisms. 2024 May 27;12(6):1088. doi: 10.3390/microorganisms12061088 (PMC11206080; doi:10.3390/microorganisms12061088)
Supplement: Supplementary file 1 [file microorganisms-12-01088-s001.zip]

Archive with 4 entries (4 files):
- Supplementary data sheet1 Strain MC503_Illumina_statistics data.xls
- Supplementary data Sheet2 Strain MC503 assembly summary.xls
- Supplementary data Sheet3 Candidate genes encoding enzymes responsible for key steps in the alkaloids biosynthetic pathways.xlsx
- Supplementary Tables and Figures.pdf
