# Supplementary material for: Screening and Genomic Analysis of Alkaloid-Producing Endophytic Fungus Fusarium solani Strain MC503 from Macleaya cordata
Source: Microorganisms. 2024 May 27;12(6):1088. doi: 10.3390/microorganisms12061088 (PMC11206080; doi:10.3390/microorganisms12061088)
Supplement: Supplementary file 1 [file microorganisms-12-01088-s001.zip › Supplementary data sheet1 Strain MC503_Illumina_statistics data.xls]

Sample	Insert length(bp)	Read Len	Raw data pair reads(#)	Raw data total bases(bp)	Raw data Q20(%)	Raw data Q30(%)\	Clean data pair reads(#)	Clean data single reads(#)	Clean data total bases(bp)	Clean data Q20(%)	Clean data Q30(%)
MC503	531	150	19123508*2	5775299416	96.76	91.29	16367452*2	1875102	5199691508	97.48	92.45
