# Supplementary material for: Screening and Genomic Analysis of Alkaloid-Producing Endophytic Fungus Fusarium solani Strain MC503 from Macleaya cordata
Source: Microorganisms. 2024 May 27;12(6):1088. doi: 10.3390/microorganisms12061088 (PMC11206080; doi:10.3390/microorganisms12061088)
Supplement: Supplementary file 1 [file microorganisms-12-01088-s001.zip › Supplementary data Sheet2 Strain MC503 assembly summary.xls]

Total Scaf No.	Total Bases in Scaf (bp)	Large Scaf No.	Large Scaf Bases(bp)	Largest Scaf Len(bp)	Scaf N50(bp)	Scaf N90(bp)	G+C(%)	N Rate(%)	Total Ctg No.	Total Bases in Ctg (bp)	Large Ctg No.	Large Ctg Bases(bp)	Largest Ctg Len(bp)	Ctg N50(bp)	Ctg N90(bp)
2055	61238035	2055	61238035	2270014	432748	12395	50.651	0.1	3747	61176316	2469	60523348	878995	199899	10370
