# Supplementary material for: Screening and Genomic Analysis of Alkaloid-Producing Endophytic Fungus Fusarium solani Strain MC503 from Macleaya cordata
Source: Microorganisms. 2024 May 27;12(6):1088. doi: 10.3390/microorganisms12061088 (PMC11206080; doi:10.3390/microorganisms12061088)
Supplement: Supplementary file 1 [file microorganisms-12-01088-s001.zip › Supplementary data Sheet3 Candidate genes encoding enzymes responsible for key steps in the alkaloids biosynthetic pathways.xlsx]

## Sheet: Tropane, pyridine, piperidine
Gene ID	Location	Sample Name	Gene Name	KO ID	KEGG gene ID	KO Description	Map ID
gene01290	Scaffold3	MC503	hisC	K00817	nhe:NECHADRAFT_66637	histidinol-phosphate aminotransferase [EC:2.6.1.9]	ko00340;ko01230;ko01100;ko00960;ko00350;ko00400;ko01110;ko00401;ko00360
gene12167	Scaffold62	MC503	hisC	K00817	stes:MG068_13370	histidinol-phosphate aminotransferase [EC:2.6.1.9]	ko00340;ko01230;ko01100;ko00960;ko00350;ko00400;ko01110;ko00401;ko00360
gene01512	Scaffold3	MC503	-	K14454	nhe:NECHADRAFT_58177	aspartate aminotransferase, cytoplasmic [EC:2.6.1.1]	ko01210;ko01230;ko00330;ko01200;ko00400;ko00950;ko00250;ko01100;ko00710;ko00960;ko00350;ko00270;ko00220;ko01120;ko01110;ko00360
gene07305	Scaffold23	MC503	-	K14454	nhe:NECHADRAFT_52357	aspartate aminotransferase, cytoplasmic [EC:2.6.1.1]	ko01210;ko01230;ko00330;ko01200;ko00400;ko00950;ko00250;ko01100;ko00710;ko00960;ko00350;ko00270;ko00220;ko01120;ko01110;ko00360
gene14092	Scaffold94	MC503	-	K14454	nhe:NECHADRAFT_95210	aspartate aminotransferase, cytoplasmic [EC:2.6.1.1]	ko01210;ko01230;ko00330;ko01200;ko00400;ko00950;ko00250;ko01100;ko00710;ko00960;ko00350;ko00270;ko00220;ko01120;ko01110;ko00360
gene16184	Scaffold216	MC503	-	K14454	pfy:PFICI_11952	aspartate aminotransferase, cytoplasmic [EC:2.6.1.1]	ko01210;ko01230;ko00330;ko01200;ko00400;ko00950;ko00250;ko01100;ko00710;ko00960;ko00350;ko00270;ko00220;ko01120;ko01110;ko00360
gene16255	Scaffold229	MC503	-	K14454	fgr:FGSG_11459	aspartate aminotransferase, cytoplasmic [EC:2.6.1.1]	ko01210;ko01230;ko00330;ko01200;ko00400;ko00950;ko00250;ko01100;ko00710;ko00960;ko00350;ko00270;ko00220;ko01120;ko01110;ko00360
gene17192	Scaffold584	MC503	-	K14454	chig:CH63R_05001	aspartate aminotransferase, cytoplasmic [EC:2.6.1.1]	ko01210;ko01230;ko00330;ko01200;ko00400;ko00950;ko00250;ko01100;ko00710;ko00960;ko00350;ko00270;ko00220;ko01120;ko01110;ko00360
gene02993	Scaffold7	MC503	-	K14455	fvr:FVEG_11407	aspartate aminotransferase, mitochondrial [EC:2.6.1.1]	ko01110;ko00360;ko00960;ko01100;ko00710;ko01120;ko00350;ko00270;ko00220;ko00950;ko00250;ko04975;ko01200;ko00400;ko00330;ko01210;ko01230
gene03688	Scaffold9	MC503	-	K00838	nhe:NECHADRAFT_50127	aromatic amino acid aminotransferase I / 2-aminoadipate transaminase [EC:2.6.1.57 2.6.1.39 2.6.1.27 2.6.1.5]	ko00130;ko00400;ko00300;ko01110;ko00401;ko00360;ko00950;ko01210;ko01230;ko01100;ko00960;ko00380;ko00270;ko00350
gene07090	Scaffold22	MC503	-	K00838	nhe:NECHADRAFT_74483	aromatic amino acid aminotransferase I / 2-aminoadipate transaminase [EC:2.6.1.57 2.6.1.39 2.6.1.27 2.6.1.5]	ko00130;ko00400;ko00300;ko01110;ko00401;ko00360;ko00950;ko01210;ko01230;ko01100;ko00960;ko00380;ko00270;ko00350
gene10232	Scaffold43	MC503	-	K00838	nhe:NECHADRAFT_51829	aromatic amino acid aminotransferase I / 2-aminoadipate transaminase [EC:2.6.1.57 2.6.1.39 2.6.1.27 2.6.1.5]	ko00130;ko00400;ko00300;ko01110;ko00401;ko00360;ko00950;ko01210;ko01230;ko01100;ko00960;ko00380;ko00270;ko00350
gene14992	Scaffold121	MC503	-	K00838	pfy:PFICI_05473	aromatic amino acid aminotransferase I / 2-aminoadipate transaminase [EC:2.6.1.57 2.6.1.39 2.6.1.27 2.6.1.5]	ko00130;ko00400;ko00300;ko01110;ko00401;ko00360;ko00950;ko01210;ko01230;ko01100;ko00960;ko00380;ko00270;ko00350
gene06415	Scaffold19	MC503	-	K08081	stes:MG068_18575	tropinone reductase I [EC:1.1.1.206]	ko01100;ko01110;ko00960
gene06845	Scaffold21	MC503	tynA	K00276	nhe:NECHADRAFT_94904	primary-amine oxidase [EC:1.4.3.21]	ko01110;ko00360;ko00950;ko01100;ko00410;ko00960;ko00260;ko00350
gene10501	Scaffold45	MC503	tynA	K00276	ang:ANI_1_1910064	primary-amine oxidase [EC:1.4.3.21]	ko01110;ko00360;ko00950;ko01100;ko00410;ko00960;ko00260;ko00350
gene11265	Scaffold52	MC503	tynA	K00276	nhe:NECHADRAFT_72647	primary-amine oxidase [EC:1.4.3.21]	ko01110;ko00360;ko00950;ko01100;ko00410;ko00960;ko00260;ko00350
gene12514	Scaffold67	MC503	tynA	K00276	nhe:NECHADRAFT_55285	primary-amine oxidase [EC:1.4.3.21]	ko01110;ko00360;ko00950;ko01100;ko00410;ko00960;ko00260;ko00350
gene12693	Scaffold69	MC503	tynA	K00276	nhe:NECHADRAFT_66020	primary-amine oxidase [EC:1.4.3.21]	ko01110;ko00360;ko00950;ko01100;ko00410;ko00960;ko00260;ko00350
gene12835	Scaffold71	MC503	tynA	K00276	nhe:NECHADRAFT_63123	primary-amine oxidase [EC:1.4.3.21]	ko01110;ko00360;ko00950;ko01100;ko00410;ko00960;ko00260;ko00350
gene14129	Scaffold95	MC503	tynA	K00276	nhe:NECHADRAFT_72998	primary-amine oxidase [EC:1.4.3.21]	ko01110;ko00360;ko00950;ko01100;ko00410;ko00960;ko00260;ko00350
gene15600	Scaffold153	MC503	tynA	K00276	nhe:NECHADRAFT_54669	primary-amine oxidase [EC:1.4.3.21]	ko01110;ko00360;ko00950;ko01100;ko00410;ko00960;ko00260;ko00350

## Sheet: SAN and CHE biosynthesis genes
Gene ID	Location	Sample Name	Gene Name	KO ID	KEGG gene ID	KO Description	Map ID
gene07935	Scaffold27	MC503	-	K20246	nhe:NECHADRAFT_70968	L-histidine Nalpha-methyltransferase / hercynylcysteine S-oxide synthase [EC:2.1.1.44 1.21.3.10]	ko00340;ko01100
gene09279	Scaffold35	MC503	-	K04709	nhe:NECHADRAFT_47179	very-long-chain ceramide synthase [EC:2.3.1.297]	ko00600;ko01100
gene07068	Scaffold22	MC503	-	K00894	nhe:NECHADRAFT_65412	ethanolamine kinase [EC:2.7.1.82]	ko01100;ko00564
gene11115	Scaffold51	MC503	-	K00223	nhe:NECHADRAFT_104411	Delta24(24(1))-sterol reductase [EC:1.3.1.71]	ko01110;ko01100;ko00100
gene13865	Scaffold90	MC503	-	K10438	nhe:NECHADRAFT_87111	3-hydroxyphenylacetate 6-hydroxylase [EC:1.14.13.63]	ko01120;ko00643
gene09525	Scaffold37	MC503	cypD_E	K14338	nhe:NECHADRAFT_85746	cytochrome P450 / NADPH-cytochrome P450 reductase [EC:1.14.14.1 1.6.2.4]	ko00627;ko00380;ko01120;ko00071
gene14543	Scaffold105	MC503	-	K10437	ela:UCREL1_9178	phenylacetate 2-hydroxylase [EC:1.14.14.54]	ko00643;ko01120;ko00360;ko01100
gene16574	Scaffold300	MC503	-	K10437	apuu:APUU_41450A	phenylacetate 2-hydroxylase [EC:1.14.14.54]	ko00643;ko01120;ko00360;ko01100
gene05771	Scaffold16	MC503	gabD	K00135	nhe:NECHADRAFT_61817	succinate-semialdehyde dehydrogenase / glutarate-semialdehyde dehydrogenase [EC:1.2.1.16 1.2.1.79 1.2.1.20]	ko00760;ko01100;ko01120;ko00350;ko00650;ko00310;ko00250
gene13865	Scaffold90	MC503	-	K10438	nhe:NECHADRAFT_87111	3-hydroxyphenylacetate 6-hydroxylase [EC:1.14.13.63]	ko01120;ko00643
gene08950	Scaffold33	MC503	-	K10437	nhe:NECHADRAFT_102133	phenylacetate 2-hydroxylase [EC:1.14.14.54]	ko00643;ko01120;ko00360;ko01100
gene08530	Scaffold31	MC503	evgS	K07679	stes:MG068_10365	two-component system, NarL family, sensor histidine kinase EvgS [EC:2.7.13.3]	ko05133;ko02020
gene11265	Scaffold52	MC503	tynA	K00276	nhe:NECHADRAFT_72647	primary-amine oxidase [EC:1.4.3.21]	ko01110;ko00360;ko00950;ko01100;ko00410;ko00960;ko00260;ko00350

## Sheet: Indole alkaloid genes
Gene ID	Location	Sample Name	Gene Name	KO ID	KEGG gene ID	KO Description	Map ID
gene09577	Scaffold37	MC503	-	K01593	nhe:NECHADRAFT_50494	aromatic-L-amino-acid/L-tryptophan decarboxylase [EC:4.1.1.28 4.1.1.105]	ko00901;ko00965;ko01110;ko05034;ko00360;ko00950;ko04728;ko05030;ko01100;ko04726;ko05031;ko04361;ko00380;ko00350
gene14257	Scaffold98	MC503	-	K01593	plj:VFPFJ_00732	aromatic-L-amino-acid/L-tryptophan decarboxylase [EC:4.1.1.28 4.1.1.105]	ko00901;ko00965;ko01110;ko05034;ko00360;ko00950;ko04728;ko05030;ko01100;ko04726;ko05031;ko04361;ko00380;ko00350

## Sheet: Isoquinoline alkaloid genes
Gene ID	Location	Sample Name	Gene Name	KO ID	KEGG gene ID	KO Description	Map ID
gene00005	Scaffold1	MC503	aofH	K00274	nhe:NECHADRAFT_41234	monoamine oxidase [EC:1.4.3.4]	ko00360;ko05034;ko01110;ko04728;ko00950;ko00350;ko00380;ko05030;ko01100;ko04726;ko00260;ko05012;ko00340;ko00982;ko00330;ko05031
gene11714	Scaffold57	MC503	aofH	K00274	nhe:NECHADRAFT_88150	monoamine oxidase [EC:1.4.3.4]	ko00360;ko05034;ko01110;ko04728;ko00950;ko00350;ko00380;ko05030;ko01100;ko04726;ko00260;ko05012;ko00340;ko00982;ko00330;ko05031
gene14459	Scaffold102	MC503	aofH	K00274	fox:FOXG_04546	monoamine oxidase [EC:1.4.3.4]	ko00360;ko05034;ko01110;ko04728;ko00950;ko00350;ko00380;ko05030;ko01100;ko04726;ko00260;ko05012;ko00340;ko00982;ko00330;ko05031
gene01512	Scaffold3	MC503	-	K14454	nhe:NECHADRAFT_58177	aspartate aminotransferase, cytoplasmic [EC:2.6.1.1]	ko01210;ko01230;ko00330;ko01200;ko00400;ko00950;ko00250;ko01100;ko00710;ko00960;ko00350;ko00270;ko00220;ko01120;ko01110;ko00360
gene07305	Scaffold23	MC503	-	K14454	nhe:NECHADRAFT_52357	aspartate aminotransferase, cytoplasmic [EC:2.6.1.1]	ko01210;ko01230;ko00330;ko01200;ko00400;ko00950;ko00250;ko01100;ko00710;ko00960;ko00350;ko00270;ko00220;ko01120;ko01110;ko00360
gene14092	Scaffold94	MC503	-	K14454	nhe:NECHADRAFT_95210	aspartate aminotransferase, cytoplasmic [EC:2.6.1.1]	ko01210;ko01230;ko00330;ko01200;ko00400;ko00950;ko00250;ko01100;ko00710;ko00960;ko00350;ko00270;ko00220;ko01120;ko01110;ko00360
gene16184	Scaffold216	MC503	-	K14454	pfy:PFICI_11952	aspartate aminotransferase, cytoplasmic [EC:2.6.1.1]	ko01210;ko01230;ko00330;ko01200;ko00400;ko00950;ko00250;ko01100;ko00710;ko00960;ko00350;ko00270;ko00220;ko01120;ko01110;ko00360
gene16255	Scaffold229	MC503	-	K14454	fgr:FGSG_11459	aspartate aminotransferase, cytoplasmic [EC:2.6.1.1]	ko01210;ko01230;ko00330;ko01200;ko00400;ko00950;ko00250;ko01100;ko00710;ko00960;ko00350;ko00270;ko00220;ko01120;ko01110;ko00360
gene17192	Scaffold584	MC503	-	K14454	chig:CH63R_05001	aspartate aminotransferase, cytoplasmic [EC:2.6.1.1]	ko01210;ko01230;ko00330;ko01200;ko00400;ko00950;ko00250;ko01100;ko00710;ko00960;ko00350;ko00270;ko00220;ko01120;ko01110;ko00360
gene02993	Scaffold7	MC503	-	K14455	fvr:FVEG_11407	aspartate aminotransferase, mitochondrial [EC:2.6.1.1]	ko01110;ko00360;ko00960;ko01100;ko00710;ko01120;ko00350;ko00270;ko00220;ko00950;ko00250;ko04975;ko01200;ko00400;ko00330;ko01210;ko01230
gene03533	Scaffold8	MC503	-	K00505	nhe:NECHADRAFT_77359	tyrosinase [EC:1.14.18.1]	ko01100;ko01110;ko00350;ko04916;ko00950
gene04625	Scaffold12	MC503	-	K00505	nhe:NECHADRAFT_66755	tyrosinase [EC:1.14.18.1]	ko01100;ko01110;ko00350;ko04916;ko00950
gene05994	Scaffold17	MC503	-	K00505	nhe:NECHADRAFT_75769	tyrosinase [EC:1.14.18.1]	ko01100;ko01110;ko00350;ko04916;ko00950
gene07362	Scaffold24	MC503	-	K00505	nhe:NECHADRAFT_87703	tyrosinase [EC:1.14.18.1]	ko01100;ko01110;ko00350;ko04916;ko00950
gene07954	Scaffold27	MC503	-	K00505	nhe:NECHADRAFT_47204	tyrosinase [EC:1.14.18.1]	ko01100;ko01110;ko00350;ko04916;ko00950
gene08244	Scaffold29	MC503	-	K00505	nhe:NECHADRAFT_85924	tyrosinase [EC:1.14.18.1]	ko01100;ko01110;ko00350;ko04916;ko00950
gene14548	Scaffold105	MC503	-	K00505	cfj:CFIO01_05880	tyrosinase [EC:1.14.18.1]	ko01100;ko01110;ko00350;ko04916;ko00950
gene15294	Scaffold134	MC503	-	K00505	fox:FOXG_07401	tyrosinase [EC:1.14.18.1]	ko01100;ko01110;ko00350;ko04916;ko00950
gene15830	Scaffold168	MC503	-	K00505	tmn:UCRPA7_3344	tyrosinase [EC:1.14.18.1]	ko01100;ko01110;ko00350;ko04916;ko00950
gene03536	Scaffold8	MC503	-	K03233	nhe:NECHADRAFT_77356	elongation factor 1-gamma	ko05134
gene03688	Scaffold9	MC503	-	K00838	nhe:NECHADRAFT_50127	aromatic amino acid aminotransferase I / 2-aminoadipate transaminase [EC:2.6.1.57 2.6.1.39 2.6.1.27 2.6.1.5]	ko00130;ko00400;ko00300;ko01110;ko00401;ko00360;ko00950;ko01210;ko01230;ko01100;ko00960;ko00380;ko00270;ko00350
gene07090	Scaffold22	MC503	-	K00838	nhe:NECHADRAFT_74483	aromatic amino acid aminotransferase I / 2-aminoadipate transaminase [EC:2.6.1.57 2.6.1.39 2.6.1.27 2.6.1.5]	ko00130;ko00400;ko00300;ko01110;ko00401;ko00360;ko00950;ko01210;ko01230;ko01100;ko00960;ko00380;ko00270;ko00350
gene10232	Scaffold43	MC503	-	K00838	nhe:NECHADRAFT_51829	aromatic amino acid aminotransferase I / 2-aminoadipate transaminase [EC:2.6.1.57 2.6.1.39 2.6.1.27 2.6.1.5]	ko00130;ko00400;ko00300;ko01110;ko00401;ko00360;ko00950;ko01210;ko01230;ko01100;ko00960;ko00380;ko00270;ko00350
gene14992	Scaffold121	MC503	-	K00838	pfy:PFICI_05473	aromatic amino acid aminotransferase I / 2-aminoadipate transaminase [EC:2.6.1.57 2.6.1.39 2.6.1.27 2.6.1.5]	ko00130;ko00400;ko00300;ko01110;ko00401;ko00360;ko00950;ko01210;ko01230;ko01100;ko00960;ko00380;ko00270;ko00350
gene06845	Scaffold21	MC503	tynA	K00276	nhe:NECHADRAFT_94904	primary-amine oxidase [EC:1.4.3.21]	ko01110;ko00360;ko00950;ko01100;ko00410;ko00960;ko00260;ko00350
gene10501	Scaffold45	MC503	tynA	K00276	ang:ANI_1_1910064	primary-amine oxidase [EC:1.4.3.21]	ko01110;ko00360;ko00950;ko01100;ko00410;ko00960;ko00260;ko00350
gene11265	Scaffold52	MC503	tynA	K00276	nhe:NECHADRAFT_72647	primary-amine oxidase [EC:1.4.3.21]	ko01110;ko00360;ko00950;ko01100;ko00410;ko00960;ko00260;ko00350
gene12514	Scaffold67	MC503	tynA	K00276	nhe:NECHADRAFT_55285	primary-amine oxidase [EC:1.4.3.21]	ko01110;ko00360;ko00950;ko01100;ko00410;ko00960;ko00260;ko00350
gene12693	Scaffold69	MC503	tynA	K00276	nhe:NECHADRAFT_66020	primary-amine oxidase [EC:1.4.3.21]	ko01110;ko00360;ko00950;ko01100;ko00410;ko00960;ko00260;ko00350
gene12835	Scaffold71	MC503	tynA	K00276	nhe:NECHADRAFT_63123	primary-amine oxidase [EC:1.4.3.21]	ko01110;ko00360;ko00950;ko01100;ko00410;ko00960;ko00260;ko00350
gene14129	Scaffold95	MC503	tynA	K00276	nhe:NECHADRAFT_72998	primary-amine oxidase [EC:1.4.3.21]	ko01110;ko00360;ko00950;ko01100;ko00410;ko00960;ko00260;ko00350
gene15600	Scaffold153	MC503	tynA	K00276	nhe:NECHADRAFT_54669	primary-amine oxidase [EC:1.4.3.21]	ko01110;ko00360;ko00950;ko01100;ko00410;ko00960;ko00260;ko00350
gene09577	Scaffold37	MC503	-	K01593	nhe:NECHADRAFT_50494	aromatic-L-amino-acid/L-tryptophan decarboxylase [EC:4.1.1.28 4.1.1.105]	ko00901;ko00965;ko01110;ko05034;ko00360;ko00950;ko04728;ko05030;ko01100;ko04726;ko05031;ko04361;ko00380;ko00350
gene14257	Scaffold98	MC503	-	K01593	plj:VFPFJ_00732	aromatic-L-amino-acid/L-tryptophan decarboxylase [EC:4.1.1.28 4.1.1.105]	ko00901;ko00965;ko01110;ko05034;ko00360;ko00950;ko04728;ko05030;ko01100;ko04726;ko05031;ko04361;ko00380;ko00350
